# Supplementary material for: Non-glycosylated IGF2 prohormones are more mitogenic than native IGF2
Source: Commun Biol. 2023 Aug 19;6:863. doi: 10.1038/s42003-023-05239-6 (PMC10439913; doi:10.1038/s42003-023-05239-6)
Supplement: Supplementary file 4 — Supplementary Data 1 [file 42003_2023_5239_MOESM4_ESM.xlsx]

## Sheet: Binding Activati IRA IRB IGF1R
	IRA binding								IRA activation
HI	86.16	115.36	83.26	129.64					100		100	100	100
IGF1									29.7		32.7	23.6	31.4
IGF2	5.96	12.68	9.78						32.4		12.3	15.7	38.4
big-IGF2(87)	6.79	7.03	7.65						25.9		5.1	17.2	34.9
big-IGF2(104)	11.03	9	9.86						68.4		35.9	34.3	86.6
pro-IGF2(156)	2.18	1.95	2.68						16		4.7	5	11.7
control									0.9		0.1	0.8	0.6
	IRB binding								IRB activation
HI	76.53	120.87	115.48						100	100		100	100
IGF1									5.6	4.3		3.2	3.7
IGF2	6.8	3.36	2.71						3	2.5		0.8	2.1
big-IGF2(87)	2.74	2.02	4.18						2.3	3.1		2.4	1
big-IGF2(104)	3.3	2.17	3.85						3.3	7.1		6	3.4
pro-IGF2(156)	1.96	1.37							0.5	2.1		1.6	0.5
control									1	0.4		0.5	0.1
	IGF1R binding								IGF1R activation
HI									3.6	2.6	9.1		1.6	4.4	5.3
IGF1	99.4	111.81	92.81		56.95	128.21			100	100	100		100	100	100
IGF2	16.71	11.8	18.15						22	23.5	70.2		16.4	27.8	86.6
big-IGF2(87)	21.28	8.8	11.78	14.98	16.45				14.4	26.9	75.1		12.3	37	52.7
big-IGF2(104)	8.34	10.44	8.06	9.84	8.51	7.36			27.9	59.2	81.2		22.6	75.3	100.2
pro-IGF2(156)	0.23	0.22	0.52	0.37	0.46				6	5.8	21.3		3.3	8.2	13.4
control									2.7	2.7	1.8		3.3	2	1.1
	IRA Akt								IRA Erk44								IRA Erk 42
HI	100	100	100		100	100	100		100	100	100		100	100	100		100	100	100		100	100	100
IGF1	79.3	57.1	32.5		82.3	46.6	52.5		106.6	80	65.2		91.8	76.6	63.7		109.5	65	36.9		85.5	64.7	51.7
IGF2	47	47.8	25.6		43.7	36	45.8		90.2	86.5	79		85.2	59.4	90.8		97.1	90.9	43.8		79.2	47.8	81.5
big-IGF2(87)	48.2	37.1	58.7		9	42.3	28.2		87.9	91.8	118.8			57.5	61.5		86.1	98.2	80.1			61	55.7
big-IGF2(104)	93.3	51.8	80		57.3	49.1	45.3		86.5	75.5	108.3		68.4	51.1	115.3		81.8	109.1	74		62.1	63	90.3
pro-IGF2(156)	14.5	11	31.3		6.3	16.6	20		71	63.1	89.5		73.7	56.6	61.8		74.7	72.1	61.8		60.2	44.5	46.5
control	3.4	2.3	1.6		3.6	5.4	0.5		45.1	26.8	41.4		6.4	18.3	13.7		11	19.7	12.4		17.9	19.5	9.1
	IRB Akt								IRB Erk44								IRB Erk 42
HI	100	100		100	100				100	100							100	100
IGF1	9.4	11.6		18.4	14.1				75.8	46							78.7	35.9
IGF2	5.4	5		5.9	12.2				64.7	35.9							57.1	40.9
big-IGF2(87)	5.8	5.3		3.8	10.4				71.4	37.8							56.9	40.3
big-IGF2(104)	7.2	12.6		6.5	19.3				74	45.9							75.5	62.8
pro-IGF2(156)	0.6	1.6		1.1	5.7				52.3	44.9							55.8	56.2
control	1.4	0.3		0.3	1.4				32.1	29.8							33.1	22.6
	IGF1R Akt								IGF1R Erk44								IGF1R Erk 42
HI	35.5	23.4	46.4		15.5	37.7	39.6		85.7	49.6	71.7		72.3	75.6	49.3		43.3	20.4	58.9		44	53.2	60.8
IGF1	100	100	100		100	100	100		100	100	100		100	100	100		100	100	100		100	100	100
IGF2	45	47.4	86.4		37.6	90.7	85.3		95.7	44	73.7		47.9	75.2	106.5		82	30.3	87.5		59.6	65.6	162.2
big-IGF2(87)	35.3	34.6	64.3		25.4	62.6	65.1		80.5	44.4	69.7		38.2	85.1	61.6		50.2	30.7	88.4		42.6	62	112.4
big-IGF2(104)	39.4	41.4	61.8		19	55.2	59.1		102.2	97.9	98		44.2	67.2	80.4		61.4	62.9	132.6		42.3	49.3	140.1
pro-IGF2(156)	22	12.6	20		16.2	25.7	16.3		28.6	43.2	62.6		64.4	40.3	44.2		31.2	18.5	68.3		47.7	26	63.1
control	23.1	18.5	10		5.1	19	10		91.8	29.9	22.2		38.1	25	66.7		70.3	15.9	33		38.1	18.7	59

## Sheet: IGF1R_D11_Binary C_Ternary C
	IGF2R binding
IGF1	2.99	3.26	2.76
IGF2	65.67	185.81			116.23	92.7
big-IGF2(87)		335.39	173.27	106.12	251.3	132.21
big-IGF2(104)		979.25	1117.98	564.7	558.66	631.12	695.63
pro-IGF2(156)	7.25	22.94		44.44	15.28
	D11 binding
IGF2	72.16	92.51	138.73	108.24	106.63	93.65	113.27
big-IGF2(87)	62.37	169.38	51.63	74.57
big-IGF2(104)	1045.61	504.83	990.32	560.68
pro-IGF2(156)	30.45	96.88	96.09
	IGFBP3 binding
IGF1	64.52	80	52.63
IGF2	117.65	58.82	100	222.22
big-IGF2(87)	40.4	128.21	81.97
big-IGF2(104)	178.57	176.99	97.09
pro-IGF2(156)	13.42	37.31	11.63
gly pro-IGF2(156)	12.9
	TC binding
IGF2	146.93	100.39	75.57
big-IGF2(87)	81.7	99.13	34.3
big-IGF2(104)	18.35	19.52	14.13
pro-IGF2(156)	13.7	8.18	7.35

## Sheet: Phosphorylation Akt Erk (R-_E1)
	Akt E1								Erk 44 E1								Erk 42 E1
HI	43	209	93	118					101.99	93.04	62	86					101.98	92.78		111
IGF1	178	140		278					96.03	125.87	91	120					94.27	117.98		153
IGF2	129	91	402	232					95.27	119.6	75	87					96.88	118.68		129
big-IGF2(87)	72	49	411	335					91.7	119.33	47	135					97.37	89.16		186
big-IGF2(104)	166	88	115	40					91.7	119.33	47	135					104.81	122.39		175
pro-IGF2(156)	52	173	232	30					175.76	171.23	224	159					185.76	173.73		222
control	100	100	100	100					100	100	100	100					100	100		100
	Akt R-								Erk 44 R-								Erk 42 R-
HI		151	40	13					13	67	110.62	109.49	26	44			26	104	124.88	112.35	39	115
IGF1	112	46	54	6					25	26	234.42	121.68	21	64			34	72	193.22	153.53	30	155
IGF2	311	163	119	13					33	49	189.53	227.04	43	67			42	90	168.42	250.87	51	188
big-IGF2(87)	154	152	174	24					48	47	257.09	193.83	39	72			47	108	202.13	248.62	50	160
big-IGF2(104)	69	30	166	49					42	67	278.63	252.65	37	94			23	133	200.62	327.35	51	178
pro-IGF2(156)	67	38	9	51					253	352	755.36	532.01	240	272			219	534	754.55	556.74	209	569
control	100	100	100	100					100	100	100	100	100	100			100	100	100	100	100	100

## Sheet: Calcium release
	E1 cells
time [s]	IGF2		IGF1		big-IGF2(87)		big-IGF2(104)		big-IGF2(156)
0	0.117577	0.0908048	0.106404	0.02023	0.0365704	0.0419866	0.0374677	0.0378939	0.051651	0.006443
5	0.107517	0.105849	0.102075	-0.00442	0.0490372	0.0596597	0.0732321	0.0561025	0.043045	-0.0046
10	0.0990841	0.100204	0.080575	0.031376	0.0413887	0.0444481	0.0575086	0.032276	0.045981	0.004769
15	-0.0146854	0.0911129	-0.01	-0.08257	-0.0164144	-0.0330126	-0.0196956	0.007222	-0.21246	-0.20661
20	0.252743	0.233604	0.068333	-0.00985	0.025808	-0.0127362	0.166377	0.0951934	0.139742	0.035897
25	0.473785	0.52626	0.048509	-0.01743	0.0100289	0.0406143	0.49257	0.480573	0.586259	0.520731
30	0.658631	0.732017	0.076396	0.015594	0.0409846	0.0174959	0.718158	0.714834	0.969725	0.966702
35	0.768466	0.883755	0.068364	-0.00282	0.049344	0.0374898	0.890181	0.907688	1.27118	1.31844
40	0.858429	1.02781	0.076901	-0.00178	0.0481083	0.025733	1.05233	1.01799	1.50109	1.48021
45	1.00344	1.16087	0.068269	0.009653	0.0385097	0.0369777	1.23767	1.12026	1.76387	1.76731
50	1.13721	1.31738	0.086193	-0.00073	0.0292356	0.037223	1.38906	1.24363	2.02264	2.05748
55	1.21695	1.39672	0.076625	-0.00265	0.0491912	0.0197081	1.54418	1.36615	2.4129	2.27881
60	1.31871	1.56719	0.100397	0.008221	0.0419702	0.0386432	1.70579	1.49879	2.57234	2.55231
65	1.4485	1.73794	0.068281	-0.00496	0.0375189	0.0370369	1.81811	1.57629	2.8158	2.66038
70	1.5694	1.88829	0.083801	-0.01525	0.0331326	0.0274584	1.95642	1.66601	2.9654	2.74617
	R- cells
time [s]	IGF2		IGF1		big-IGF2(87)		big-IGF2(104)		big-IGF2(156)
0	1.2793	1.42354	1.38822	1.41475	1.41893	1.40105	1.39413	1.25193	1.28862	1.17467
5	1.26706	1.41751	1.39594	1.42086	1.41744	1.38883	1.38277	1.25548	1.31642	1.17749
10	1.28256	1.40091	1.38352	1.41518	1.41541	1.39826	1.37299	1.24563	1.31055	1.18668
15	1.26633	1.41779	1.38651	1.33627	1.41117	1.38106	1.35696	1.24056	1.26276	1.17665
20	1.7152	1.84759	1.37155	1.37698	1.41569	1.38276	1.52138	1.42861	1.46514	1.28227
25	1.99301	2.13885	1.39804	1.39611	1.44963	1.40586	1.95546	1.78767	1.8363	1.54684
30	2.12202	2.30292	1.38912	1.39316	1.4831	1.41239	2.17468	1.93885	2.04905	1.67811
35	2.23842	2.44611	1.3793	1.40116	1.46985	1.40821	2.40517	2.08568	2.19749	1.73318
40	2.28449	2.49445	1.37978	1.42369	1.4528	1.40101	2.7455	2.25136	2.45953	1.83035
45	2.2968	2.59081	1.3795	1.3883	1.44458	1.39752	3.03321	2.33067	2.58293	1.85953
50	2.33902	2.62844	1.38733	1.39716	1.44395	1.37412	3.04552	2.30921	2.51738	1.83397
55	2.31624	2.67654	1.36909	1.38729	1.42183	1.3948	2.8673	2.18995	2.351	1.78987
60	2.36081	2.72731	1.38194	1.40051	1.42723	1.38676	2.59446	1.99181	2.14608	1.69557
65	2.3355	2.76507	1.37674	1.40713	1.41758	1.38431	2.31516	1.85982	1.99694	1.56261
70	2.30898	2.83088	1.39358	1.39604	1.4113	1.38084	2.14097	1.71609	1.84356	1.50737
	U2 OS cells
time [s]	IGF2		IGF1		big-IGF2(87)		big-IGF2(104)		big-IGF2(156)
0	1.23396	1.24816	1.12129	1.15756	1.21949	1.22553	1.18286	1.14945	1.14678	1.14565
5	1.2322	1.24206	1.10682	1.13067	1.20019	1.20862	1.1935	1.1538	1.15029	1.14324
10	1.23534	1.2274	1.0994	1.13592	1.1968	1.21959	1.18951	1.15822	1.13502	1.13857
15	1.16898	1.1819	1.02371	1.08609	1.14375	1.15187	1.15529	1.13602	0.989581	0.969743
20	1.44904	1.43667	1.08445	1.12242	1.17684	1.17573	1.4373	1.45386	1.65049	1.6068
25	2.08045	1.90299	1.08027	1.14314	1.17402	1.1958	1.88162	1.84739	2.02194	2.04006
30	2.35368	2.07145	1.10787	1.12422	1.19815	1.19112	2.08132	1.99567	2.26672	2.27424
35	2.41474	2.07262	1.11651	1.13923	1.19502	1.19623	2.1217	2.05499	2.47825	2.41249
40	2.31396	1.97819	1.11009	1.14604	1.19873	1.19958	2.07714	1.997	2.61584	2.56993
45	2.15198	1.85873	1.09566	1.14378	1.19488	1.18728	1.9985	1.92313	2.73788	2.72619
50	1.99209	1.75774	1.12354	1.13402	1.20293	1.19314	1.87401	1.81745	2.81895	2.82518
55	1.85815	1.63762	1.10349	1.14737	1.1913	1.21649	1.7781	1.70668	2.83361	2.86673
60	1.73615	1.58577	1.10952	1.14741	1.1835	1.20522	1.64711	1.61323	2.76461	2.7316
65	1.63809	1.53802	1.12213	1.13322	1.1946	1.20215	1.58892	1.51932	2.6407	2.64008
70	1.54933	1.46699	1.13159	1.12713	1.18134	1.2032	1.49846	1.44619	2.52833	2.53074

## Sheet: ALP
IGF2
0 ng/mL	100 ng/mL	500 ng/mL	1000 ng/mL
4.97341	5.99176	5.53045	6.67868
6.91329	6.17404	7.0367	5.87509
6.49968	8.46058	6.39149	6.4173
6.45286	7.0318	9.4685	6.78508
7.1486	8.20404	8.36135	4.63602
5.16707	7.77801	6.88126	7.34989
big-IGF2(87)
0 ng/mL	100 ng/mL	500 ng/mL	1000 ng/mL
3.42101	3.74227	3.92389	5.47481
6.29912	5.37431	3.6946	5.92316
6.31225	7.6887	5.63178	4.48156
8.58777	4.48857	5.01999	3.33544
4.55382	4.99801	11.2156	6.96992
8.83521	6.221	4.01662	4.01823
big-IGF2(104)
0 ng/mL	100 ng/mL	500 ng/mL	1000 ng/mL
7.41694	11.1623	7.80391	7.4263
5.60416	6.60802	6.89834	9.72273
5.38462	8.44189	7.45629	5.44614
5.94264	7.75523	10.7412	6.45396
4.35044	7.54045	7.02698	6.63976
4.57819	5.43406	8.39003	7.49792
pro-IGF2(156)
0 ng/mL	100 ng/mL	500 ng/mL	1000 ng/mL
7.26799	5.71934	9.51281	5.96321
5.01909	6.59537	8.06646	5.66667
3.96183	8.09468	6.14402	6.67539
4.94641	7.21903	8.02618	7.52843
4.62459	9.28784	8.99688	6.30835
5.50601	2.92014	5.3571	6.10095
gly-pro-IGF2(156)
0 ng/mL	100 ng/mL	500 ng/mL	1000 ng/mL
5.43443	4.18345	4.06974	5.15017
3.67725	4.00415	6.10184	4.63798
4.27652	5.06449	5.2132	6.5562
6.65287	2.9889	2.7985

## Sheet: Binding Glycosyl
IRA										IGF1R										R-										IGFBP3
Log M	human insulin		IGF2		gly pro-IGF2(156)		nongly pro-IGF2(156)			Log M	IGF1		IGF2		gly pro-IGF2(156)		nongly pro-IGF2(156)			Log M			IGF2		gly pro-IGF2(156)		nongly pro-IGF2(156)			Log M			IGF2		gly pro-IGF2(156)		nongly pro-IGF2(156)
-11.7645	99.4	98.1								-15.8827	103.5	96.5								-15.8729			97.2	102.8						-15.4782			97.5	102.5
-11.4634	96.4	104.4								-11.8827	105.5	87.1								-11.8729			103	103.5						-11.4782			96.9	100.8
-11.0655	94.5	108.6								-10.8827	96.2	106.5								-10.8729			101.7	101.5						-10.4782			87.2	82.8
-10.7645	93.4	104.2								-10.5817	86	93.4								-10.5719			93.4	99.8						-10.1772			75.7	73.3
-10.4634	86	90								-9.88273	69.5	68.5								-9.8729			80.3	88.7						-9.47821			46.2	52.9
-10.0655	82	90.9								-9.5817	43.4	48.7								-9.57187			66.8	69.5						-9.17718			29	31.6
-9.76447	71.3	80.9								-9.28067	35.2	34.2								-9.27084			59.7	64.3						-8.87615			23.6	19.6
-9.46344	49.6	66.7								-8.88273	20.2	20.9								-8.8729			51.1	47.5						-8.47821			9.6	9.4
-9.0655	35.6	40.5								-8.5817	15.5	12.2								-8.57187			41.2	41						-8.17718			7.1	4.3
-8.76447	24.2	28.1								-7.88273	5.5	6.1								-7.8729			23	23						-7.47821			1.9	1.6
-8.46344	13.5	13.4								-6.88273	2.4	2.1								-6.8729			5.8	5.9						-6.47821			0.7	0.7
-8.0655	8	7.9								-5.88273	1.4	1.5								-5.8729			2.9	1.2						-5.47821			0.2	0.8
-7.76447	4.7	7.9
-7.46344	2.5	3								-15.8729			109.7	90.3						-16.2464							99.9	100.1		-15.6021						168.8
-7.0655	1	-0.5								-11.8729			123.6	133.1						-12.2464							102.4	102.6		-11.6021					90.9	110
-6.76447	-2.2	2.2								-10.8729			119.3	118.5						-11.2464							102.9	106.6		-10.6021					117.3	110.4
-6.46344	2.7	1.6								-10.5719			117.9	103.4						-10.9454							103.5	106.4		-10.301
-6.0655	-1.7	-1.2								-9.8729			92	101.5						-10.2464							99	101.9		-9.60206					99.8	99.6
-5.76447	-1.5	1.5								-9.57187			87.1	82.5						-9.94539							99.3	97.4		-9.30103					88.5	89.4
										-9.27084			76.3	67.5						-9.64436							94.4	90.8		-9					72.1	71.2
-11.8729			94.6	90.5						-8.8729			49.4	38.5						-9.24642							93.7	95.8		-8.60206					53.4	52.5
-11.5719			94.8	94.4						-8.57187			32.9	30.8						-8.94539							89.9	92.2		-8.30103					27.6	37.1
-11.1739			99.6	85.5						-7.8729			15.3	12.3						-8.24642							60.8	60.4		-7.60206					8.3	10.7
-10.8729			99.3	94.3						-6.8729			2.8	2.1						-7.24642							44	35.6		-5.84466					2.4	3
-10.5719			94.2	91.6						-5.8729			1.4	0.9						-6.24642							10.2	10.7		-5.84466					2.4	4.2
-10.1739			92.9	83.4
-9.8729			98.9	87.4						-15.2464							99.9	100.1		-16					95	105				-15.8485							97.9	102.1
-9.57187			94.7	88.4						-11.2464							115.1	114.4		-12					103.2	116.3				-11.8485							87.3	107.5
-9.17393			79.6	87.2						-10.2464							98.2	102.4		-11					109.6	95				-10.8485							109.5	112.8
-8.8729			64.6	75.6						-9.94539							96.5	103.8		-10.699					90.2	131.5				-10.5474							92.5	93.8
-8.57187			58.9	66.2						-9.24642							96.3	101.2		-10					126.3	86.6				-9.84848							100.2	102.5
-8.17393			39.3	44.1						-8.94539							93.7	93.5		-9.69897					69.2	98.3				-9.54745							93.2	96.6
-7.8729			27.1	32.4						-8.64436							109.7	91.2		-9.39794					102.2	70.4				-9.24642							85.9	81.3
-7.57187			19.5	17						-8.24642							95.5	89		-9					80.9	81.4				-8.84848							67.6	62.4
-7.17393			7.7	11.1						-7.94539							76.6	79.8		-8.69897					68.5	66.7				-8.54745							47.9	51.6
-6.8729			6	3.8						-7.24642							49.5	51.7		-8					68	56.4				-7.84848							7.7	7.8
-6.57187			2.5	6.3						-6.24642							3.7	2.9		-7					34.8	34				-6.84848							0.7	0.6
-6.17393			1.8	3.2																-6.27901					51.1	44.5				-5.84848							1	1
-5.8729			0.5	-0.5						-15.2464					109.4	90.6
										-11.2464					93.5	77.3
-12.2464							92.6	113.7		-10.2464					80.7	82.9
-11.9454							100.5	105		-9.94539					95.5	92.3
-11.5474							104	107.4		-9.24642					93	75.6
-11.2464							103	103		-8.94539					82.5	79.8
-10.9454							102.1	102.2		-8.64436					76.4	81.1
-10.5474							97.6	104.9		-8.24642					96.8	102.8
-10.2464							98.1	111.4		-7.94539					85.5	75.3
-9.94539							88.5	104		-7.24642					63.3	60.2
-9.54745							106.6	94.6		-6.24642					8.3	11.1
-9.24642							88.8	95		-5.24642					1.9	1.7
-8.94539							85.8	98.1
-8.54745							83.4	88.1
-8.24642							69.6	83.5
-7.94539							53.1	62.7
-7.54745							31.6	41.8
-7.24642							10.6	29.3
-6.94539							1.3	11.1
-6.54745							4.9	4.6
-6.24642							-2.1	2.1
-12					105	102.7
-11.699					108.2	110
-11.301					105.7	90.4
-11					104.2	77.6
-10.699					98.4	92
-10.301					103.1	87
-10					95.9	86.3
-9.69897					95.5	96.2
-9.30103					85.1	102.4
-9					90.4	88.9
-8.69897					81.1	87.7
-8.30103					87.1	80
-8					71.1	69.2
-7.69897					50.1	48.1
-7.30103					17	19
-7					8.9	11
-6.69897					-1	1

## Sheet: Binding curves
IRA												IRB												IGF1R												R-												D11:IGF2R
Log M	human insulin		IGF2		big-IGF2(87)		big-IGF2(104)		pro-IGF2(156)			Log M	human insulin		IGF2		big-IGF2(87)		big-IGF2(104)		pro-IGF2(156)			Log M	IGF1		IGF2		big-IGF2(87)		big-IGF2(104)		pro-IGF2(156)			Log M	IGF1		IGF2		big-IGF2(87)		big-IGF2(104)		pro-IGF2(156)			Log M	IGF1
-11.7645	99.4	98.1										-15.7645	100.9	99.1										-15.8827	103.5	96.5										-15.8894	99	101
-11.4634	96.4	104.4										-11.7645	83.8	94.1										-11.8827	105.5	87.1										-11.8894	101.3	96.7
-11.0655	94.5	108.6										-10.7645	84	82.3										-10.8827	96.2	106.5										-10.8894	119.7	99.9
-10.7645	93.4	104.2										-10.4634	81.8	75.7										-10.5817	86	93.4										-10.5884	103.9	105.6
-10.4634	86	90										-9.76447	52.8	52.8										-9.88273	69.5	68.5										-9.88941	96	103.2
-10.0655	82	90.9										-9.46344	40.8	42.1										-9.5817	43.4	48.7										-9.58838	94	95.7
-9.76447	71.3	80.9										-9.16241	31.5	47										-9.28067	35.2	34.2										-9.28735	96.3	100.1
-9.46344	49.6	66.7										-8.76447	23.7	17.4										-8.88273	20.2	20.9										-8.88941	96.5	95.4
-9.0655	35.6	40.5										-8.46344	24.1	16.9										-8.5817	15.5	12.2										-8.58838	90.8	97.9
-8.76447	24.2	28.1										-7.76447	11.8	4.5										-7.88273	5.5	6.1										-7.88941	82.8	87
-8.46344	13.5	13.4										-6.76447	1.8	1.7										-6.88273	2.4	2.1										-6.88941	65.8	77.6
-8.0655	8	7.9										-5.76447	3.4	3										-5.88273	1.4	1.5										-5.88941	47.6	56.9
-7.76447	4.7	7.9
-7.46344	2.5	3
-7.0655	1	-0.5
-6.76447	-2.2	2.2
-6.46344	2.7	1.6
-6.0655	-1.7	-1.2
-5.76447	-1.5	1.5
-11.8729			94.6	90.5								-15.8729			100.8	99.2								-15.8729			109.7	90.3								-15.8729			97.2	102.8								-15.4782
-11.5719			94.8	94.4								-10.8729			113.5	116.3								-11.8729			123.6	133.1								-11.8729			103	103.5								-11.4782
-11.1739			99.6	85.5								-9.8729			95.4	134.8								-10.8729			119.3	118.5								-10.8729			101.7	101.5								-10.4782
-10.8729			99.3	94.3								-8.8729			97.8	111.1								-10.5719			117.9	103.4								-10.5719			93.4	99.8								-10.1772
-10.5719			94.2	91.6								-7.8729			40.2	48.1								-9.8729			92	101.5								-9.8729			80.3	88.7								-9.47821
-10.1739			92.9	83.4								-7.27084			35.8	15.4								-9.57187			87.1	82.5								-9.57187			66.8	69.5								-9.17718
-9.8729			98.9	87.4								-6.8729			11.4	13.5								-9.27084			76.3	67.5								-9.27084			59.7	64.3								-8.87615
-9.57187			94.7	88.4								-6.57187												-8.8729			49.4	38.5								-8.8729			51.1	47.5								-8.47821
-9.17393			79.6	87.2								-6.27084			6.3	7.1								-8.57187			32.9	30.8								-8.57187			41.2	41								-8.17718
-8.8729			64.6	75.6								-5.8729			2.7	2.7								-7.8729			15.3	12.3								-7.8729			23	23								-7.47821
-8.57187			58.9	66.2								-5.57187			2.4	2.8								-6.8729			2.8	2.1								-6.8729			5.8	5.9								-6.47821
-8.17393			39.3	44.1																				-5.8729			1.4	0.9								-5.8729			2.9	1.2								-5.47821
-7.8729			27.1	32.4
-7.57187			19.5	17
-7.17393			7.7	11.1
-6.8729			6	3.8
-6.57187			2.5	6.3
-6.17393			1.8	3.2
-5.8729			0.5	-0.5
-11.9872					95.8	108.5						-15.9872					96.5	103.5						-15.9872					111.1	88.9						-15.9863					100.4	99.6						-15.585
-11.6861					94.1	103.9						-10.9872					137	131.3						-11.9872					116.5	97.9						-11.9863					104.6	104.6						-11.585
-11.2882					99.1	101.2						-9.98716					118.9	122.9						-10.9872					124.5	108.7						-10.9863					95.4	103.7						-10.585
-10.9872					86.4	111.7						-8.98716					106.7	102.5																		-10.6853					103.6	104.4						-10.284
-10.6861					92.5	102.1						-7.98716					61.6	61.8						-9.98716					108.3	86.3						-9.98632					93.3	94.9						-9.58503
-10.2882					90.3	94.7						-7.3851					36.5	37.9						-9.68613					98.7	84.9						-9.68529					85.1	88.3						-9.284
-9.98716					105.7	89.3						-6.98716					29.6	34.9						-9.3851					78.2	83.2						-9.38426					75.4	79.6						-8.98297
-9.68613					92.5	105.2						-6.68613					19.4	19.5						-8.98716					70.9	67.1						-8.98632					76	76.2						-8.58503
-9.28819					83.3	84						-6.3851					15.8	10.8						-8.68613					58.2	54.5						-8.68529					76.1	72.9						-8.284
-8.98716					80.3	80.4						-5.98716					11.9	6						-7.98716					28	29.5						-7.98632					61.8	62.6						-7.58503
-8.68613					66.2	76.4						-5.68613					4.4	7.4						-6.98716					5.5	5.2						-6.98632					54.2	57.6						-6.58503
-8.28819					56	57.6																		-5.98716					1.5	1.6						-5.98632					31.5	28.6						-5.58503
-7.98716					36.8	43.6
-7.68613					26.1	29.1
-7.28819					15.2	16.6
-6.98716					9.5	10.4
-6.68613					4.2	7.2
-6.28819					4.5	6.4
-5.98716					0.2	-0.2
-12.0778							100.7	99.8				-16.0778							84	116				-16.0778							84	116				-16.0711							96.2	103.8				-15.6799
-11.7768							93.3	101.9				-11.0778							112.4	115.7				-11.0778							112.4	115.7				-12.0711							94.2	96.1				-11.6799
-11.3788							94.6	109.3				-10.0778							130.1	118.8				-10.0778							130.1	118.8				-11.0711							98.8	100.7				-10.6799
-11.0778							98.3	106				-9.07779							96.9	112.4				-9.07779							96.9	112.4				-10.7701							97.7	93.6				-10.3788
-10.7768							96.6	110.4				-8.07779							71.7	50.3				-8.07779							71.7	50.3				-10.0711							84.7	84.1				-9.67985
-10.3788							91.4	92.8				-7.47573							28.1	25.8				-7.47573							28.1	25.8				-9.77006							66.3	70.3				-9.37882
-10.0778							89.2	93.7				-7.07779							20.3	16.6				-7.07779							20.3	16.6				-9.46903							58.6	61.2				-9.07779
-9.77676							96.8	98				-6.77676							16.2	17.3				-6.77676							16.2	17.3				-9.07109							56.8	59				-8.67985
-9.37882							96.5	96.6				-6.47573							12.1	28				-6.47573							12.1	28				-8.77006							51.3	55.6				-8.37882
-9.07779							75.7	84.6				-6.07779							7	13.2				-6.07779							7	13.2				-8.07109							48.8	49				-7.67985
-8.77676							66.2	73.6				-5.77676							4.4	5.7				-5.77676							4.4	5.7				-7.07109							39.8	43.6				-6.67985
-8.37882							50.2	57.5																												-6.07109							15.6	21.3				-5.67985
-8.07779							33.8	43.9
-7.77676							21.8	25.5
-7.37882							10.3	13.2
-7.07779							7.2	4.5
-6.77676							3.2	0.8
-6.37882							2.9	0.7
-6.07779							0.2	-0.2
-12.2464									92.6	113.7		-16.2464									100	100		-16.2464									100	100		-16.2464									99.9	100.1		-14.8485
-11.9454									100.5	105		-11.2464									100.1	97.1		-11.2464									100.1	97.1		-12.2464									102.4	102.6		-10.8485
-11.5474									104	107.4		-10.2464									86.3	103.7		-10.2464									86.3	103.7		-11.2464									102.9	106.6		-9.84848
-11.2464									103	103		-9.24642									100.1	89.3		-9.24642									100.1	89.3		-10.9454									103.5	106.4		-9.54745
-10.9454									102.1	102.2		-8.24642									87.6	78.1		-8.24642									87.6	78.1		-10.2464									99	101.9		-8.84848
-10.5474									97.6	104.9		-7.64436									56.8	50.2		-7.64436									56.8	50.2		-9.94539									99.3	97.4		-8.54745
-10.2464									98.1	111.4		-7.24642									33.6	37.1		-7.24642									33.6	37.1		-9.64436									94.4	90.8		-8.24642
-9.94539									88.5	104		-6.94539									34.4	54.3		-6.94539									34.4	54.3		-9.24642									93.7	95.8		-7.84848
-9.54745									106.6	94.6		-6.64436									24.1	35.8		-6.64436									24.1	35.8		-8.94539									89.9	92.2		-7.54745
-9.24642									88.8	95		-6.24642									14.3	22.2		-6.24642									14.3	22.2		-8.24642									60.8	60.4		-6.84848
-8.94539									85.8	98.1		-5.94539									11.7	15.2		-5.94539									11.7	15.2		-7.24642									44	35.6		-5.84848
-8.54745									83.4	88.1																										-6.24642									10.2	10.7		-4.84848
-8.24642									69.6	83.5
-7.94539									53.1	62.7
-7.54745									31.6	41.8
-7.24642									10.6	29.3
-6.94539									1.3	11.1
-6.54745									4.9	4.6
-6.24642									-2.1	2.1

## Sheet: Saturation curve R-
c	Total binding - IGF2	NSB - IGF2	Specific binding - IGF2	Total binding - human insulin	NSB - human insulin	Specific binding - human insulin	Spec IGF2-SpecHI
0	50	53	-3	25	70	-45	42
0.05	4683	108	4574	269	60	209	4366
0.1	9121	173	8949	2026	118	1908	7040
0.2	16570	330	16241	1072	157	915	15325
0.3	59860	1514	58347	1912	175	1737	56610
0.4	73535	1545	71990	3802	620	3182	68808
0.5	95872	2738	93135	3688	1070	2618	90516
0.7	119013	4125	114889	4164	1569	2594	112294
1	147272	4222	143050	5584	3348	2236	140814
2	300610	10887	289723	6951	4850	2101	287622
3	370504	12441	358063	10156	2291	7865	350197
5	560247	15483	544764	12172	5963	6210	538554

## Sheet: Saturation curve IGFBP3
c	Total binding - IGF2	NSB - IGF2	Specific binding - IGF2
0	879	133	746
0.05	11545	423	11122
0.1	23376	299	23077
0.2	45156	253	44902
0.3	59404	375	59028
0.4	71090	377	70713
0.5	79372	352	79020
0.7	105435	1346	104089
1	119520	2200	117320
2	140956	2660	138296
3	150998	3462	147536
5	159865	6697	153168

## Sheet: Saturation curve Ternary Com
c	Total binding - IGF2	NSB - IGF2	Specific binding - IGF2
0	154	150	4
0.05	11879	250	11629
0.1	26232	439	25793
0.2	46359	589	45770
0.3	81113	4130	76983
0.4	92790	5253	87537
0.5	106236	4191	102045
0.7	143316	3673	139642
1	166623	9739	156884
2	249552	15547	234006
3	360741	24288	336453
5	489957	22626	467331

[truncated: 1 more sheets: List3]
